# Supplementary material for: Thrombospondin-2 and LDH Are Putative Predictive Biomarkers for Treatment with Everolimus in Second-Line Metastatic Clear Cell Renal Cell Carcinoma (MARC-2 Study)
Source: Cancers (Basel). 2021 May 25;13(11):2594. doi: 10.3390/cancers13112594 (PMC8199288; doi:10.3390/cancers13112594)
Supplement: Supplementary file 1 [file cancers-13-02594-s001.zip]

Archive with 1 entries (1 files):
- cancers-1197045-supplementary.pdf
